# Supplementary material for: The Genomic Analysis of Erythrocyte microRNA Expression in Sickle Cell Diseases
Source: PLoS One. 2008 Jun 4;3(6):e2360. doi: 10.1371/journal.pone.0002360 (PMC2408759; doi:10.1371/journal.pone.0002360)
Supplement: Table S2 — The mRNA targets for miR-320 predicted by PicTar (0.62 MB XLS) [file pone.0002360.s003.xls]

## Sheet: Sheet1
1	NM_006628	Homo sapiens cyclic AMP phosphoprotein, 19 kD (ARPP-19), mRNA.
2	NM_032859	Homo sapiens chromosome 13 open reading frame 6 (C13orf6), mRNA.
3	NM_000146	Homo sapiens ferritin, light polypeptide (FTL), mRNA.
4	NM_001259	Homo sapiens cyclin-dependent kinase 6 (CDK6), mRNA.
5	NM_031442	Homo sapiens transmembrane 4 superfamily member 10 (TM4SF10), mRNA.
6	NM_003927	Homo sapiens methyl-CpG binding domain protein 2 (MBD2), transcript variant 1, mRNA.
7	NM_004600	Homo sapiens Sjogren syndrome antigen A2 (60kDa, ribonucleoprotein autoantigen SS-A/Ro) (SSA2), mRNA.
8	NM_016072	Homo sapiens CGI-141 protein (CGI-141), mRNA.
9	NM_153607	Homo sapiens adult retina protein (LOC153222), mRNA.
10	NM_138288	Homo sapiens chromosome 14 open reading frame 147 (C14orf147), mRNA.
11	NM_145332	Homo sapiens mitogen-activated protein kinase kinase kinase 7 (MAP3K7), transcript variant C, mRNA.
12	NM_138473	Homo sapiens Sp1 transcription factor (SP1), mRNA.
13	NM_002745	Homo sapiens mitogen-activated protein kinase 1 (MAPK1), transcript variant 1, mRNA.
14	NM_024887	Homo sapiens dehydrodolichyl diphosphate synthase (DHDDS), transcript variant 1, mRNA.
15	NM_001178	Homo sapiens aryl hydrocarbon receptor nuclear translocator-like (ARNTL), mRNA.
16	NM_024911	Homo sapiens putative NFkB activating protein 373 (FLJ23091), transcript variant 1, mRNA.
17	NM_006195	Homo sapiens pre-B-cell leukemia transcription factor 3 (PBX3), mRNA.
18	NM_013354	Homo sapiens CCR4-NOT transcription complex, subunit 7 (CNOT7), transcript variant 1, mRNA.
19	NM_178812	Homo sapiens LYRIC/3D3 (LYRIC), mRNA.
20	NM_000801	Homo sapiens FK506 binding protein 1A, 12kDa (FKBP1A), transcript variant 12B, mRNA.
21	NM_006276	Homo sapiens splicing factor, arginine/serine-rich 7, 35kDa (SFRS7), mRNA.
22	NM_015568	Homo sapiens protein phosphatase 1, regulatory (inhibitor) subunit 16B (PPP1R16B), mRNA.
23	NM_020165	Homo sapiens RAD18 homolog (S. cerevisiae) (RAD18), mRNA.
24	NM_153757	Homo sapiens nucleosome assembly protein 1-like 5 (NAP1L5), mRNA.
25	NM_207299	Homo sapiens plasticity related gene 3 (PRG-3), transcript variant 1, mRNA.
26	NM_173511	Homo sapiens amyotrophic lateral sclerosis 2 (juvenile) chromosome region, candidate 13 (ALS2CR13), mRNA.
27	NM_020948	Homo sapiens mesoderm induction early response 1 (MI-ER1), mRNA.
28	NM_015215	Homo sapiens calmodulin binding transcription activator 1 (CAMTA1), mRNA.
29	NM_020806	Homo sapiens gephyrin (GPHN), mRNA.
30	NM_182763	Homo sapiens myeloid cell leukemia sequence 1 (BCL2-related) (MCL1), transcript variant 2, mRNA.
31	NM_021960	Homo sapiens myeloid cell leukemia sequence 1 (BCL2-related) (MCL1), transcript variant 1, mRNA.
32	NM_005095	Homo sapiens zinc finger protein 262 (ZNF262), mRNA.
33	NM_182765	Homo sapiens HECT domain containing 2 (HECTD2), transcript variant 1, mRNA.
34	NM_003400	Homo sapiens exportin 1 (CRM1 homolog, yeast) (XPO1), mRNA.
35	NM_021940	Homo sapiens stromal membrane-associated protein 1 (SMAP1), mRNA.
36	NM_016274	Homo sapiens CK2 interacting protein 1; HQ0024c protein (CKIP-1), mRNA.
37	NM_005392	Homo sapiens PHD finger protein 2 (PHF2), transcript variant 1, mRNA.
38	NM_024517	Homo sapiens PHD finger protein 2 (PHF2), transcript variant 2, mRNA.
39	NM_015180	Homo sapiens spectrin repeat containing, nuclear envelope 2 (SYNE2), transcript variant 1, mRNA.
40	NM_032780	Homo sapiens transmembrane protein 25 (TMEM25), mRNA.
41	NM_014325	Homo sapiens coronin, actin binding protein, 1C (CORO1C), mRNA.
42	NM_175908	Homo sapiens hypothetical protein LOC284296 (LOC284296), mRNA.
43	NM_016591	Homo sapiens core 2 beta-1,6-N-acetylglucosaminyltransferase 3 (C2GNT3), mRNA.
44	NM_005197	Homo sapiens checkpoint suppressor 1 (CHES1), mRNA.
45	NM_004992	Homo sapiens methyl CpG binding protein 2 (Rett syndrome) (MECP2), mRNA.
46	NM_018579	Homo sapiens mitochondrial solute carrier protein (MSCP), mRNA.
47	NM_014713	Homo sapiens lysosomal-associated protein transmembrane 4 alpha (LAPTM4A), mRNA.
48	NM_021183	Homo sapiens RAP2C, member of RAS oncogene family (RAP2C), mRNA.
49	NM_032440	Homo sapiens ligand-dependent corepressor (MLR2), mRNA.
50	NM_001438	Homo sapiens estrogen-related receptor gamma (ESRRG), transcript variant 1, mRNA.
51	NM_003135	Homo sapiens signal recognition particle 19kDa (SRP19), mRNA.
52	NM_206808	Homo sapiens citrate lyase beta like (CLYBL), transcript variant 2, mRNA.
53	NM_152366	Homo sapiens kelch/ankyrin repeat containing cyclin A1 interacting protein (KARCA1), transcript variant 1, mRNA.
54	NM_000176	Homo sapiens nuclear receptor subfamily 3, group C, member 1 (glucocorticoid receptor) (NR3C1), mRNA.
55	NM_144775	Homo sapiens Smith-Magenis syndrome chromosome region, candidate 8 (SMCR8), mRNA.
56	NM_013261	Homo sapiens peroxisome proliferative activated receptor, gamma, coactivator 1, alpha (PPARGC1A), mRNA.
57	NM_004716	Homo sapiens proprotein convertase subtilisin/kexin type 7 (PCSK7), mRNA.
58	NM_000332	Homo sapiens ataxin 1 (ATXN1), mRNA.
59	NM_203506	Homo sapiens growth factor receptor-bound protein 2 (GRB2), transcript variant 2, mRNA.
60	NM_016307	Homo sapiens paired related homeobox 2 (PRRX2), mRNA.
61	NM_004529	Homo sapiens myeloid/lymphoid or mixed-lineage leukemia (trithorax homolog, Drosophila); translocated to, 3 (MLLT3), mRNA.
62	NM_212554	Homo sapiens similar to CG9643-PA (LOC399818), mRNA.
63	NM_005761	Homo sapiens plexin C1 (PLXNC1), mRNA.
64	NM_014284	Homo sapiens neurochondrin (NCDN), mRNA.
65	NM_022806	Homo sapiens small nuclear ribonucleoprotein polypeptide N (SNRPN), transcript variant 3, mRNA.
66	NM_020858	Homo sapiens sema domain, transmembrane domain (TM), and cytoplasmic domain, (semaphorin) 6D (SEMA6D), transcript variant 1, mRNA.
67	NM_000368	Homo sapiens tuberous sclerosis 1 (TSC1), mRNA.
68	NM_153029	Homo sapiens Nedd4 binding protein 1 (N4BP1), mRNA.
69	NM_021785	Homo sapiens retinoic acid induced 2 (RAI2), mRNA.
70	NM_019597	Homo sapiens heterogeneous nuclear ribonucleoprotein H2 (H') (HNRPH2), mRNA.
71	NM_024731	Homo sapiens chromosome 16 open reading frame 44 (C16orf44), mRNA.
72	NM_005717	Homo sapiens actin related protein 2/3 complex, subunit 5, 16kDa (ARPC5), mRNA.
73	NM_005433	Homo sapiens v-yes-1 Yamaguchi sarcoma viral oncogene homolog 1 (YES1), mRNA.
74	NM_015328	Homo sapiens KIAA0828 protein (KIAA0828), mRNA.
75	NM_003930	Homo sapiens src family associated phosphoprotein 2 (SCAP2), mRNA.
76	NM_020839	Homo sapiens WD repeat endosomal protein (KIAA1449), mRNA.
77	NM_019848	Homo sapiens solute carrier family 10 (sodium/bile acid cotransporter family), member 3 (SLC10A3), mRNA.
78	NM_018900	Homo sapiens protocadherin alpha 1 (PCDHA1), transcript variant 1, mRNA.
79	NM_014859	Homo sapiens KIAA0672 gene product (KIAA0672), mRNA.
80	NM_015278	Homo sapiens SAM and SH3 domain containing 1 (SASH1), mRNA.
81	NM_022913	Homo sapiens vasculin (DKFZp761C169), mRNA.
82	NM_003217	Homo sapiens testis enhanced gene transcript (BAX inhibitor 1) (TEGT), mRNA.
83	NM_181876	Homo sapiens protein phosphatase 2 (formerly 2A), regulatory subunit B (PR 52), gamma isoform (PPP2R2C), transcript variant 2, mRNA.
84	NM_002655	Homo sapiens pleiomorphic adenoma gene 1 (PLAG1), mRNA.
85	NM_016269	Homo sapiens lymphoid enhancer-binding factor 1 (LEF1), mRNA.
86	NM_016612	Homo sapiens mitochondrial solute carrier protein (MSCP), mRNA.
87	NM_017615	Homo sapiens chromosome 10 open reading frame 86 (C10orf86), mRNA.
88	NM_014752	Homo sapiens KIAA0102 gene product (KIAA0102), mRNA.
89	NM_177968	Homo sapiens protein phosphatase 1B (formerly 2C), magnesium-dependent, beta isoform (PPM1B), transcript variant 2, mRNA.
90	NM_181443	Homo sapiens BTB (POZ) domain containing 3 (BTBD3), transcript variant 2, mRNA.
91	NM_030808	Homo sapiens nudE nuclear distribution gene E homolog like 1 (A. nidulans) (NDEL1), mRNA.
92	NM_130439	Homo sapiens MAX interactor 1 (MXI1), transcript variant 2, mRNA.
93	NM_005324	Homo sapiens H3 histone, family 3B (H3.3B) (H3F3B), mRNA.
94	NM_015640	Homo sapiens PAI-1 mRNA-binding protein (PAI-RBP1), mRNA.
95	NM_000901	Homo sapiens nuclear receptor subfamily 3, group C, member 2 (NR3C2), mRNA.
96	NM_005465	Homo sapiens v-akt murine thymoma viral oncogene homolog 3 (protein kinase B, gamma) (AKT3), transcript variant 1, mRNA.
97	NM_003001	Homo sapiens succinate dehydrogenase complex, subunit C, integral membrane protein, 15kDa (SDHC), nuclear gene encoding mitochondrial protein, mRNA.
98	NM_005207	Homo sapiens v-crk sarcoma virus CT10 oncogene homolog (avian)-like (CRKL), mRNA.
99	NM_152758	Homo sapiens YTH domain family, member 3 (YTHDF3), mRNA.
100	NM_153619	Homo sapiens sema domain, transmembrane domain (TM), and cytoplasmic domain, (semaphorin) 6D (SEMA6D), transcript variant 5, mRNA.
101	NM_017926	Homo sapiens chromosome 14 open reading frame 118 (C14orf118), transcript variant 1, mRNA.
102	NM_020154	Homo sapiens chromosome 15 open reading frame 24 (C15orf24), mRNA.
103	NM_016519	Homo sapiens ameloblastin, enamel matrix protein (AMBN), mRNA.
104	NM_018374	Homo sapiens hypothetical protein FLJ11273 (FLJ11273), mRNA.
105	NM_002890	Homo sapiens RAS p21 protein activator (GTPase activating protein) 1 (RASA1), transcript variant 1, mRNA.
106	NM_138614	Homo sapiens DEAH (Asp-Glu-Ala-His) box polypeptide 30 (DHX30), transcript variant 3, mRNA.
107	NM_020135	Homo sapiens Werner helicase interacting protein 1 (WRNIP1), transcript variant 1, mRNA.
108	NM_004968	Homo sapiens islet cell autoantigen 1, 69kDa (ICA1), transcript variant 2, mRNA.
109	NM_004261	Homo sapiens 15 kDa selenoprotein (SEP15), transcript variant 1, mRNA.
110	NM_005627	Homo sapiens serum/glucocorticoid regulated kinase (SGK), mRNA.
111	NM_203341	Homo sapiens 15 kDa selenoprotein (SEP15), transcript variant 2, mRNA.
112	NM_033049	Homo sapiens mucin 13, epithelial transmembrane (MUC13), mRNA.
113	NM_025133	Homo sapiens F-box protein 11 (FBXO11), transcript variant 1, mRNA.
114	NM_004073	Homo sapiens polo-like kinase 3 (Drosophila) (PLK3), mRNA.
115	NM_005911	Homo sapiens methionine adenosyltransferase II, alpha (MAT2A), mRNA.
116	NM_013396	Homo sapiens ubiquitin specific protease 25 (USP25), mRNA.
117	NM_019896	Homo sapiens polymerase (DNA-directed), epsilon 4 (p12 subunit) (POLE4), mRNA.
118	NM_012308	Homo sapiens F-box and leucine-rich repeat protein 11 (FBXL11), mRNA.
119	NM_004783	Homo sapiens TAO kinase 2 (TAOK2), mRNA.
120	NM_016578	Homo sapiens hepatitis B virus x associated protein (HBXAP), mRNA.
121	NM_023943	Homo sapiens hypothetical protein MGC3040 (MGC3040), mRNA.
122	NM_031891	Homo sapiens cadherin 20, type 2 (CDH20), mRNA.
123	NM_173570	Homo sapiens zinc finger, DHHC domain containing 23 (ZDHHC23), mRNA.
124	NM_005907	Homo sapiens mannosidase, alpha, class 1A, member 1 (MAN1A1), mRNA.
125	NM_006334	Homo sapiens olfactomedin 1 (OLFM1), transcript variant 2, mRNA.
126	NM_017869	Homo sapiens BTG3 associated nuclear protein (BANP), transcript variant 1, mRNA.
127	NM_001658	Homo sapiens ADP-ribosylation factor 1 (ARF1), mRNA.
128	NM_003288	Homo sapiens tumor protein D52-like 2 (TPD52L2), transcript variant 5, mRNA.
129	NM_014782	Homo sapiens armadillo repeat containing, X-linked 2 (ARMCX2), mRNA.
130	NM_006930	Homo sapiens S-phase kinase-associated protein 1A (p19A) (SKP1A), transcript variant 1, mRNA.
131	NM_006391	Homo sapiens importin 7 (IPO7), mRNA.
132	NM_174911	Homo sapiens breast cancer membrane protein 101 (NSE2), mRNA.
133	NM_002252	Homo sapiens potassium voltage-gated channel, delayed-rectifier, subfamily S, member 3 (KCNS3), mRNA.
134	NM_033549	Homo sapiens tripartite motif-containing 41 (TRIM41), transcript variant 1, mRNA.
135	NM_018145	Homo sapiens hypothetical protein FLJ10579 (FLJ10579), mRNA.
136	NM_170679	Homo sapiens S-phase kinase-associated protein 1A (p19A) (SKP1A), transcript variant 2, mRNA.
137	NM_004089	Homo sapiens delta sleep inducing peptide, immunoreactor (DSIPI), transcript variant 2, mRNA.
138	NM_014924	Homo sapiens KIAA0831 (KIAA0831), mRNA.
139	NM_017902	Homo sapiens hypoxia-inducible factor 1, alpha subunit inhibitor (HIF1AN), mRNA.
140	NM_175839	Homo sapiens spermine oxidase (SMOX), transcript variant 1, mRNA.
141	NM_032924	Homo sapiens zinc finger protein 3 (A8-51) (ZNF3), mRNA.
142	NM_006244	Homo sapiens protein phosphatase 2, regulatory subunit B (B56), beta isoform (PPP2R5B), mRNA.
143	NM_139072	Homo sapiens delta-notch-like EGF repeat-containing transmembrane (DNER), mRNA.
144	NM_004329	Homo sapiens bone morphogenetic protein receptor, type IA (BMPR1A), mRNA.
145	NM_005056	Homo sapiens Jumonji, AT rich interactive domain 1A (RBBP2-like) (JARID1A), mRNA.
146	NM_005520	Homo sapiens heterogeneous nuclear ribonucleoprotein H1 (H) (HNRPH1), mRNA.
147	NM_015100	Homo sapiens pogo transposable element with ZNF domain (POGZ), transcript variant 1, mRNA.
148	NM_004799	Homo sapiens zinc finger, FYVE domain containing 9 (ZFYVE9), transcript variant 3, mRNA.
149	NM_004236	Homo sapiens COP9 constitutive photomorphogenic homolog subunit 2 (Arabidopsis) (COPS2), mRNA.
150	NM_014686	Homo sapiens KIAA0355 (KIAA0355), mRNA.
151	NM_206835	Homo sapiens TNF receptor-associated factor 7 (TRAF7), transcript variant 2, mRNA.
152	NM_005941	Homo sapiens matrix metalloproteinase 16 (membrane-inserted) (MMP16), transcript variant 1, mRNA.
153	NM_002094	Homo sapiens G1 to S phase transition 1 (GSPT1), mRNA.
154	NM_015878	Homo sapiens ornithine decarboxylase antizyme inhibitor (OAZIN), transcript variant 1, mRNA.
155	NM_021614	Homo sapiens potassium intermediate/small conductance calcium-activated channel, subfamily N, member 2 (KCNN2), transcript variant 1, mRNA.
156	NM_006521	Homo sapiens transcription factor binding to IGHM enhancer 3 (TFE3), mRNA.
157	NM_004100	Homo sapiens eyes absent homolog 4 (Drosophila) (EYA4), transcript variant 1, mRNA.
158	NM_002918	Homo sapiens regulatory factor X, 1 (influences HLA class II expression) (RFX1), mRNA.
159	NM_016009	Homo sapiens SH3-domain GRB2-like endophilin B1 (SH3GLB1), mRNA.
160	NM_015133	Homo sapiens mitogen-activated protein kinase 8 interacting protein 3 (MAPK8IP3), transcript variant 1, mRNA.
161	NM_020360	Homo sapiens phospholipid scramblase 3 (PLSCR3), mRNA.
162	NM_001665	Homo sapiens ras homolog gene family, member G (rho G) (RHOG), mRNA.
163	NM_022066	Homo sapiens likely ortholog of mouse ubiquitin-conjugating enzyme E2-230K (E2-230K), mRNA.
164	NM_003718	Homo sapiens cell division cycle 2-like 5 (cholinesterase-related cell division controller) (CDC2L5), transcript variant 1, mRNA.
165	NM_014452	Homo sapiens tumor necrosis factor receptor superfamily, member 21 (TNFRSF21), mRNA.
166	NM_001432	Homo sapiens epiregulin (EREG), mRNA.
167	NM_004836	Homo sapiens eukaryotic translation initiation factor 2-alpha kinase 3 (EIF2AK3), mRNA.
168	NM_015134	Homo sapiens myosin phosphatase-Rho interacting protein (M-RIP), mRNA.
169	NM_001001664	Homo sapiens hypothetical protein LOC339745 (LOC339745), mRNA.
170	NM_004637	Homo sapiens RAB7, member RAS oncogene family (RAB7), mRNA.
171	NM_201627	Homo sapiens tripartite motif-containing 41 (TRIM41), transcript variant 2, mRNA.
172	NM_003336	Homo sapiens ubiquitin-conjugating enzyme E2A (RAD6 homolog) (UBE2A), transcript variant 1, mRNA.
173	NM_024086	Homo sapiens hypothetical protein MGC3329 (MGC3329), mRNA.
174	NM_013390	Homo sapiens transmembrane protein 2 (TMEM2), mRNA.
175	NM_000966	Homo sapiens retinoic acid receptor, gamma (RARG), mRNA.
176	NM_201274	Homo sapiens myosin phosphatase-Rho interacting protein (M-RIP), mRNA.
177	NM_003873	Homo sapiens neuropilin 1 (NRP1), mRNA.
178	NM_006286	Homo sapiens transcription factor Dp-2 (E2F dimerization partner 2) (TFDP2), mRNA.
179	NM_018212	Homo sapiens enabled homolog (Drosophila) (ENAH), mRNA.
180	NM_006721	Homo sapiens adenosine kinase (ADK), transcript variant ADK-long, mRNA.
181	NM_006699	Homo sapiens mannosidase, alpha, class 1A, member 2 (MAN1A2), mRNA.
182	NM_002527	Homo sapiens neurotrophin 3 (NTF3), mRNA.
183	NM_014836	Homo sapiens Rho-related BTB domain containing 1 (RHOBTB1), transcript variant 1, mRNA.
184	NM_018959	Homo sapiens DAZ associated protein 1 (DAZAP1), transcript variant 2, mRNA.
185	NM_144617	Homo sapiens heat shock protein, alpha-crystallin-related, B6 (HSPB6), mRNA.
186	NM_016623	Homo sapiens family with sequence similarity 49, member B (FAM49B), mRNA.
187	NM_001933	Homo sapiens dihydrolipoamide S-succinyltransferase (E2 component of 2-oxo-glutarate complex) (DLST), mRNA.
188	NM_032961	Homo sapiens protocadherin 10 (PCDH10), transcript variant 1, mRNA.
189	NM_014659	Homo sapiens KIAA0377 gene product (KIAA0377), mRNA.
190	NM_003670	Homo sapiens basic helix-loop-helix domain containing, class B, 2 (BHLHB2), mRNA.
191	NM_178313	Homo sapiens spectrin, beta, non-erythrocytic 1 (SPTBN1), transcript variant 2, mRNA.
192	NM_022898	Homo sapiens B-cell CLL/lymphoma 11B (zinc finger protein) (BCL11B), transcript variant 2, mRNA.
193	NM_138962	Homo sapiens musashi homolog 2 (Drosophila) (MSI2), transcript variant 1, mRNA.
194	NM_032271	Homo sapiens TNF receptor-associated factor 7 (TRAF7), transcript variant 1, mRNA.
195	NM_033360	Homo sapiens v-Ki-ras2 Kirsten rat sarcoma 2 viral oncogene homolog (KRAS2), transcript variant a, mRNA.
196	NM_004985	Homo sapiens v-Ki-ras2 Kirsten rat sarcoma 2 viral oncogene homolog (KRAS2), transcript variant b, mRNA.
197	NM_021224	Homo sapiens zinc finger protein 462 (ZNF462), mRNA.
198	NM_006676	Homo sapiens ubiquitin specific protease 20 (USP20), mRNA.
199	NM_004227	Homo sapiens pleckstrin homology, Sec7 and coiled-coil domains 3 (PSCD3), mRNA.
200	NM_152622	Homo sapiens hypothetical protein FLJ35954 (FLJ35954), mRNA.
201	NM_022308	Homo sapiens islet cell autoantigen 1, 69kDa (ICA1), transcript variant 3, mRNA.
202	NM_015358	Homo sapiens zinc finger, CW type with coiled-coil domain 3 (ZCWCC3), mRNA.
203	NM_002137	Homo sapiens heterogeneous nuclear ribonucleoprotein A2/B1 (HNRPA2B1), transcript variant A2, mRNA.
204	NM_004500	Homo sapiens heterogeneous nuclear ribonucleoprotein C (C1/C2) (HNRPC), transcript variant 2, mRNA.
205	NM_170711	Homo sapiens DAZ associated protein 1 (DAZAP1), transcript variant 1, mRNA.
206	NM_080881	Homo sapiens drebrin 1 (DBN1), transcript variant 2, mRNA.
207	NM_044472	Homo sapiens cell division cycle 42 (GTP binding protein, 25kDa) (CDC42), transcript variant 2, mRNA.
208	NM_033260	Homo sapiens forkhead box Q1 (FOXQ1), mRNA.
209	NM_003016	Homo sapiens splicing factor, arginine/serine-rich 2 (SFRS2), mRNA.
210	NM_001792	Homo sapiens cadherin 2, type 1, N-cadherin (neuronal) (CDH2), mRNA.
211	NM_002078	Homo sapiens golgi autoantigen, golgin subfamily a, 4 (GOLGA4), mRNA.
212	NM_183227	Homo sapiens RAB23, member RAS oncogene family (RAB23), transcript variant 2, mRNA.
213	NM_006622	Homo sapiens polo-like kinase 2 (Drosophila) (PLK2), mRNA.
214	NM_000489	Homo sapiens alpha thalassemia/mental retardation syndrome X-linked (RAD54 homolog, S. cerevisiae) (ATRX), transcript variant 1, mRNA.
215	NM_001002847	Homo sapiens decreased expression in renal and prostate (DERPC), transcript variant 2, mRNA.
216	NM_025054	Homo sapiens valosin-containing protein (p97)/p47 complex-interacting protein p135 (VCIP135), mRNA.
217	NM_000875	Homo sapiens insulin-like growth factor 1 receptor (IGF1R), mRNA.
218	NM_001358	Homo sapiens DEAH (Asp-Glu-Ala-His) box polypeptide 15 (DHX15), mRNA.
219	NM_024015	Homo sapiens homeo box B4 (HOXB4), mRNA.
220	NM_206887	Homo sapiens Down syndrome cell adhesion molecule (DSCAM), transcript variant 2, mRNA.
221	NM_017412	Homo sapiens frizzled homolog 3 (Drosophila) (FZD3), mRNA.
222	NM_016289	Homo sapiens calcium binding protein 39 (CAB39), mRNA.
223	NM_006196	Homo sapiens poly(rC) binding protein 1 (PCBP1), mRNA.
224	NM_004499	Homo sapiens heterogeneous nuclear ribonucleoprotein A/B (HNRPAB), transcript variant 2, mRNA.
225	NM_003103	Homo sapiens SON DNA binding protein (SON), transcript variant g, mRNA.
226	NM_006315	Homo sapiens ring finger protein 3 (RNF3), mRNA.
227	NM_001343	Homo sapiens disabled homolog 2, mitogen-responsive phosphoprotein (Drosophila) (DAB2), mRNA.
228	NM_033121	Homo sapiens ankyrin repeat domain 13 (ANKRD13), mRNA.
229	NM_032246	Homo sapiens ring finger and KH domain containing 3 (RKHD3), mRNA.
230	NM_138927	Homo sapiens SON DNA binding protein (SON), transcript variant f, mRNA.
231	NM_018184	Homo sapiens ADP-ribosylation factor-like 10C (ARL10C), mRNA.
232	NM_006852	Homo sapiens tousled-like kinase 2 (TLK2), mRNA.
233	NM_016019	Homo sapiens LUC7-like 2 (S. cerevisiae) (LUC7L2), mRNA.
234	NM_199000	Homo sapiens lipoma HMGIC fusion partner-like 3 (LHFPL3), mRNA.
235	NM_002430	Homo sapiens meningioma (disrupted in balanced translocation) 1 (MN1), mRNA.
236	NM_020644	Homo sapiens chromosome 11 open reading frame 15 (C11orf15), mRNA.
237	NM_003605	Homo sapiens O-linked N-acetylglucosamine (GlcNAc) transferase (UDP-N-acetylglucosamine:polypeptide-N-acetylglucosaminyl transferase) (OGT), transcript variant 3, mRNA.
238	NM_152945	Homo sapiens developmentally regulated RNA-binding protein 1 (DRB1), mRNA.
239	NM_018013	Homo sapiens hypothetical protein FLJ10159 (FLJ10159), mRNA.
240	NM_015726	Homo sapiens WD repeat domain 42A (WDR42A), mRNA.
241	NM_021252	Homo sapiens RAB18, member RAS oncogene family (RAB18), mRNA.
242	NM_001904	Homo sapiens catenin (cadherin-associated protein), beta 1, 88kDa (CTNNB1), mRNA.
243	NM_138926	Homo sapiens SON DNA binding protein (SON), transcript variant c, mRNA.
244	NM_015265	Homo sapiens SATB family member 2 (SATB2), mRNA.
245	NM_002518	Homo sapiens neuronal PAS domain protein 2 (NPAS2), mRNA.
246	NM_003884	Homo sapiens p300/CBP-associated factor (PCAF), mRNA.
247	NM_212464	Homo sapiens calpain 3, (p94) (CAPN3), transcript variant 8, mRNA.
248	NM_002884	Homo sapiens RAP1A, member of RAS oncogene family (RAP1A), mRNA.
249	NM_000721	Homo sapiens calcium channel, voltage-dependent, alpha 1E subunit (CACNA1E), mRNA.
250	NM_030594	Homo sapiens cytoplasmic polyadenylation element binding protein 1 (CPEB1), mRNA.
251	NM_018416	Homo sapiens forkhead box J2 (FOXJ2), mRNA.
252	NM_012482	Homo sapiens zinc finger protein 281 (ZNF281), mRNA.
253	NM_198138	Homo sapiens SEC31-like 2 (S. cerevisiae) (SEC31L2), transcript variant 2, mRNA.
254	NM_014926	Homo sapiens SLIT and NTRK-like family, member 3 (SLITRK3), mRNA.
255	NM_152624	Homo sapiens decapping enzyme hDcp2 (DCP2), mRNA.
256	NM_015023	Homo sapiens WD and tetratricopeptide repeats 1 (WDTC1), mRNA.
257	NM_012081	Homo sapiens elongation factor, RNA polymerase II, 2 (ELL2), mRNA.
258	NM_032329	Homo sapiens inhibitor of growth family, member 5 (ING5), mRNA.
259	NM_003758	Homo sapiens eukaryotic translation initiation factor 3, subunit 1 alpha, 35kDa (EIF3S1), mRNA.
260	NM_006037	Homo sapiens histone deacetylase 4 (HDAC4), mRNA.
261	NM_003211	Homo sapiens thymine-DNA glycosylase (TDG), mRNA.
262	NM_025126	Homo sapiens ring finger protein 34 (RNF34), transcript variant 2, mRNA.
263	NM_006826	Homo sapiens tyrosine 3-monooxygenase/tryptophan 5-monooxygenase activation protein, theta polypeptide (YWHAQ), mRNA.
264	NM_031468	Homo sapiens calneuron 1 (CALN1), mRNA.
265	NM_006761	Homo sapiens tyrosine 3-monooxygenase/tryptophan 5-monooxygenase activation protein, epsilon polypeptide (YWHAE), mRNA.
266	NM_033512	Homo sapiens TSPY-like 5 (TSPYL5), mRNA.
267	NM_003106	Homo sapiens SRY (sex determining region Y)-box 2 (SOX2), mRNA.
268	NM_182899	Homo sapiens cAMP responsive element binding protein 5 (CREB5), mRNA.
269	NM_153649	Homo sapiens tropomyosin 3 (TPM3), mRNA.
270	NM_006951	Homo sapiens TAF5 RNA polymerase II, TATA box binding protein (TBP)-associated factor, 100kDa (TAF5), mRNA.
271	NM_006603	Homo sapiens stromal antigen 2 (STAG2), mRNA.
272	NM_005254	Homo sapiens GA binding protein transcription factor, beta subunit 2, 47kDa (GABPB2), transcript variant beta-1, mRNA.
273	NM_212467	Homo sapiens calpain 3, (p94) (CAPN3), transcript variant 9, mRNA.
274	NM_031892	Homo sapiens SH3-domain kinase binding protein 1 (SH3KBP1), mRNA.
275	NM_199324	Homo sapiens HIV-1 induced protein HIN-1 (HSHIN1), transcript variant 1, mRNA.
276	NM_004902	Homo sapiens RNA-binding region (RNP1, RRM) containing 2 (RNPC2), transcript variant 2, mRNA.
277	NM_173653	Homo sapiens solute carrier family 9 (sodium/hydrogen exchanger), isoform 9 (SLC9A9), mRNA.
278	NM_016081	Homo sapiens palladin (KIAA0992), mRNA.
279	NM_032727	Homo sapiens internexin neuronal intermediate filament protein, alpha (INA), mRNA.
280	NM_058183	Homo sapiens SON DNA binding protein (SON), transcript variant e, mRNA.
281	NM_007129	Homo sapiens Zic family member 2 (odd-paired homolog, Drosophila) (ZIC2), mRNA.
282	NM_005184	Homo sapiens calmodulin 3 (phosphorylase kinase, delta) (CALM3), mRNA.
283	NM_014820	Homo sapiens translocase of outer mitochondrial membrane 70 homolog A (yeast) (TOMM70A), nuclear gene encoding mitochondrial protein, mRNA.
284	NM_002713	Homo sapiens protein phosphatase 1, regulatory (inhibitor) subunit 8 (PPP1R8), transcript variant 3, mRNA.
285	NM_021005	Homo sapiens nuclear receptor subfamily 2, group F, member 2 (NR2F2), mRNA.
286	NM_022720	Homo sapiens DiGeorge syndrome critical region gene 8 (DGCR8), mRNA.
287	NM_003924	Homo sapiens paired-like homeobox 2b (PHOX2B), mRNA.
288	NM_145891	Homo sapiens ataxin 2-binding protein 1 (A2BP1), transcript variant 1, mRNA.
289	NM_152996	Homo sapiens sialyltransferase 7 ((alpha-N-acetylneuraminyl-2,3-beta-galactosyl-1,3)-N-acetyl galactosaminide alpha-2,6-sialyltransferase) C (SIAT7C), mRNA.
290	NM_003069	Homo sapiens SWI/SNF related, matrix associated, actin dependent regulator of chromatin, subfamily a, member 1 (SMARCA1), transcript variant 1, mRNA.
291	NM_213609	Homo sapiens TAFA1 protein (TAFA1), mRNA.
292	NM_003131	Homo sapiens serum response factor (c-fos serum response element-binding transcription factor) (SRF), mRNA.
293	NM_002199	Homo sapiens interferon regulatory factor 2 (IRF2), mRNA.
294	NM_017590	Homo sapiens rotavirus X protein associated with NSP3 (RoXaN), mRNA.
295	NM_015282	Homo sapiens cytoplasmic linker associated protein 1 (CLASP1), mRNA.
296	NM_145893	Homo sapiens ataxin 2-binding protein 1 (A2BP1), transcript variant 3, mRNA.
297	NM_012082	Homo sapiens zinc finger protein, multitype 2 (ZFPM2), mRNA.
298	NM_020870	Homo sapiens SH3 multiple domains 2 (SH3MD2), mRNA.
299	NM_014912	Homo sapiens cytoplasmic polyadenylation element binding protein 3 (CPEB3), mRNA.
300	NM_015928	Homo sapiens androgen-induced proliferation inhibitor (APRIN), mRNA.
301	NM_015567	Homo sapiens SLIT and NTRK-like family, member 5 (SLITRK5), mRNA.
302	NM_003051	Homo sapiens solute carrier family 16 (monocarboxylic acid transporters), member 1 (SLC16A1), mRNA.
303	NM_005032	Homo sapiens plastin 3 (T isoform) (PLS3), mRNA.
304	NM_173475	Homo sapiens hypothetical protein MGC48972 (MGC48972), mRNA.
305	NM_006186	Homo sapiens nuclear receptor subfamily 4, group A, member 2 (NR4A2), transcript variant 1, mRNA.
306	NM_001788	Homo sapiens CDC10 cell division cycle 10 homolog (S. cerevisiae) (CDC10), mRNA.
307	NM_016322	Homo sapiens RAB14, member RAS oncogene family (RAB14), mRNA.
308	NM_014837	Homo sapiens chromosome 1 open reading frame 16 (C1orf16), transcript variant 3, mRNA.
309	NM_013281	Homo sapiens fibronectin leucine rich transmembrane protein 3 (FLRT3), transcript variant 1, mRNA.
310	NM_015995	Homo sapiens Kruppel-like factor 13 (KLF13), mRNA.
311	NM_003872	Homo sapiens neuropilin 2 (NRP2), transcript variant 2, mRNA.
312	NM_007249	Homo sapiens Kruppel-like factor 12 (KLF12), transcript variant 1, mRNA.
313	NM_006698	Homo sapiens bladder cancer associated protein (BLCAP), mRNA.
314	NM_053023	Homo sapiens zinc finger protein 91 homolog (mouse) (ZFP91), transcript variant 1, mRNA.
315	NM_173172	Homo sapiens nuclear receptor subfamily 4, group A, member 2 (NR4A2), transcript variant 3, mRNA.
316	NM_198268	Homo sapiens homeodomain interacting protein kinase 1 (HIPK1), transcript variant 1, mRNA.
317	NM_030949	Homo sapiens protein phosphatase 1, regulatory (inhibitor) subunit 14C (PPP1R14C), mRNA.
318	NM_175854	Homo sapiens PABP1-dependent poly A-specific ribonuclease subunit PAN3 (PAN3), mRNA.
319	NM_018640	Homo sapiens LIM domain only 3 (rhombotin-like 2) (LMO3), transcript variant 1, mRNA.
320	NM_019035	Homo sapiens protocadherin 18 (PCDH18), mRNA.
321	NM_033285	Homo sapiens tumor protein p53 inducible nuclear protein 1 (TP53INP1), mRNA.
322	NM_015107	Homo sapiens PHD finger protein 8 (PHF8), mRNA.
323	NM_032291	Homo sapiens hypothetical protein DKFZp761D221 (DKFZp761D221), mRNA.
324	NM_004393	Homo sapiens dystroglycan 1 (dystrophin-associated glycoprotein 1) (DAG1), mRNA.
325	NM_017635	Homo sapiens suppressor of variegation 4-20 homolog 1 (Drosophila) (SUV420H1), transcript variant 1, mRNA.
326	NM_181784	Homo sapiens sprouty-related, EVH1 domain containing 2 (SPRED2), mRNA.
327	NM_015032	Homo sapiens androgen-induced proliferation inhibitor (APRIN), mRNA.
328	NM_015045	Homo sapiens KIAA0261 (KIAA0261), mRNA.
329	NM_012095	Homo sapiens adaptor-related protein complex 3, mu 1 subunit (AP3M1), transcript variant 2, mRNA.
330	NM_016626	Homo sapiens ring finger and KH domain containing 2 (RKHD2), mRNA.
331	NM_007331	Homo sapiens Wolf-Hirschhorn syndrome candidate 1 (WHSC1), transcript variant 8, mRNA.
332	NM_021212	Homo sapiens HCF-binding transcription factor Zhangfei (ZF), mRNA.
333	NM_001543	Homo sapiens N-deacetylase/N-sulfotransferase (heparan glucosaminyl) 1 (NDST1), mRNA.
334	NM_018695	Homo sapiens erbb2 interacting protein (ERBB2IP), transcript variant 2, mRNA.
335	NM_020868	Homo sapiens dipeptidylpeptidase 10 (DPP10), transcript variant 1, mRNA.
336	NM_032975	Homo sapiens dystrobrevin, alpha (DTNA), transcript variant 2, mRNA.
337	NM_022918	Homo sapiens hypothetical protein FLJ22104 (FLJ22104), mRNA.
338	NM_145690	Homo sapiens tyrosine 3-monooxygenase/tryptophan 5-monooxygenase activation protein, zeta polypeptide (YWHAZ), transcript variant 2, mRNA.
339	NM_052918	Homo sapiens sortilin-related VPS10 domain containing receptor 1 (SORCS1), mRNA.
340	NM_003413	Homo sapiens Zic family member 3 heterotaxy 1 (odd-paired homolog, Drosophila) (ZIC3), mRNA.
341	NM_033426	Homo sapiens KIAA1737 (KIAA1737), mRNA.
342	NM_003234	Homo sapiens transferrin receptor (p90, CD71) (TFRC), mRNA.
343	NM_001001890	Homo sapiens runt-related transcription factor 1 (acute myeloid leukemia 1; aml1 oncogene) (RUNX1), transcript variant 2, mRNA.
344	NM_033224	Homo sapiens purine-rich element binding protein B (PURB), mRNA.
345	NM_030627	Homo sapiens cytoplasmic polyadenylation element binding protein 4 (CPEB4), mRNA.
346	NM_013438	Homo sapiens ubiquilin 1 (UBQLN1), transcript variant 1, mRNA.
